# Supplementary material for: The reference genome sequence of Artemisia argyi provides insights into secondary metabolism biosynthesis
Source: Front Plant Sci. 2024 Jun 28;15:1406592. doi: 10.3389/fpls.2024.1406592 (PMC11239399; doi:10.3389/fpls.2024.1406592)
Supplement: Supplementary file 1 [file Table_1.xlsx]

## Sheet: Sheet1
Supplementary Table 1 Illumina sequencing data statistics
Library	Data (Gb)	Depth (×)	Q20 (%)	Q30 (%)
350 bp_1	40.07	10.04	97.73	93.68
350 bp_2	42.22	10.58	97.34	92.8
350 bp_3	46.67	11.7	97.02	92.09
350 bp_4	42.29	10.6	97.66	93.57
350 bp_5	44.51	11.16	97.44	92.93
Total	215.77	54.08	---	---

## Sheet: Sheet2
Supplementary Table 2 Raw A. argyi genome sequencing data
Species	Reads-num	Total-base (bp)	Read_N50	Mean	Maximum
A. argyi	18218868	477816692069
N01-1	10384092	293847667887	35718	28297	283723
N01-2	7834776	183969024182	29618	23508	391213

## Sheet: Sheet3
Supplementary Table 3 Statistics of the subread length distribution
Length (bp)	Number		Total length (bp)		Percent(%)		Average length (bp)
	N01-1	N01-2	N01-1	N01-2	N01-1	N01-2	N01-1	N01-2
2000~5000	598847	643937	2082171161	2199343257	0.7	1.19	3476.96	3463.87
5000~10000	906088	796507	6661581898	5780667028	2.26	3.14	7352.02	7257.52
10000~20000	2149286	2579341	33843624532	40313564801	11.51	21.91	15746.4	15629.4
20000~30000	2775696	1852486	68561835826	45121924651	23.33	24.52	24700.8	24357.5
30000~40000	1725263	894292	59643324695	30807610432	20.29	16.74	34570.6	34449.2
40000~50000	1022802	481647	45574432060	21441851203	15.5	11.65	44558.4	44517.8
50000~60000	586415	271281	31965065188	14793078206	10.87	8.04	54509.3	54530.5
60000~70000	317876	152768	20488807566	9854142742	6.97	5.35	64455.3	64504
70000~80000	160948	82123	11977354418	6115567667	4.07	3.32	74417.5	74468.4
80000~	140871	80394	13049470543	7541274195	4.44	4.09	92634.2	93803.9
Total	10384092	7834776	293847667887	183969024182	99.94	99.95	41642.2	41698.2

## Sheet: Sheet4
Supplementary Table 4 Statistical information for the final A. argyi genome
Contig number	Contig length (bp)	Contig N50 (bp)	Contig N90 (bp)	Contig max (bp)	GC content (%)
17220	4150407504	508957	132683	3649437	35.25

## Sheet: Sheet5
Supplementary Table 5 Genome assembly evaluated by using the second-generation data comparisons
Total reads	Mapped reads	Mapped(%)	Properly mapped reads	Properly_mapped(%)
1478186140	1465595923	99.15	1208725880	83.94

## Sheet: Sheet6
Supplementary Table 6 Genome completeness evaluation based on CEGs
Species	Number of 458 CEGs present in assembly	% of 458 CEGs present in assemblies	Number of 248 highly conserved CEGs present	% of 248 highly conserved CEGs present
A. argyi	444	0.9694	236	0.9516

## Sheet: Sheet7
Supplementary Table 7 Genome completeness evaluation based on BUSCOs
Species	Complete BUSCOs	Complete and single-copy BUSCOs	Complete and duplicated BUSCOs	Fragmented BUSCOs	Missing BUSCOs
A. argyi	1465 (90.77%)	543 (33.64%)	922 (57.13%)	27 (1.67%)	122 (7.56%)

## Sheet: Sheet8
Supplementary Table 8 General statistics of predicted protein-coding genes based on homology, de novo, transcriptome, and consolidated final set analysis
Method	Software	Species	Gene number
Ab initio	Augustus		98326
	SNAP		251475
Homology-based	GeMoMa	A. annua	125772
		A. thaliana	55799
		C. nankingense	108996
		H. annuus	91634
RNAseq	PASA		20631
	GeneMarkS-T		51862
Integration	EVM		147248

## Sheet: Sheet9
Supplementary Table 9 Summary of A. argyi gene annotation based on homology or functional classification
database	Annotated number	Percentage (%)
GO_Annotation	107374	0.7292
KEGG_Annotation	95030	0.6454
KOG_Annotation	68992	0.4685
Pfam_Annotation	100102	0.6798
Swissprot_Annotation	86436	0.587
TrEMBL_Annotation	143425	0.974
nr_Annotation	142288	0.9663
eggNOG_Annotation	102665	0.6972
All_Annotated	143649	0.9756

## Sheet: Sheet10
Supplementary Table 10 Genes classification statistics
Item	Aan	Aar	Cca	Cna	Lsa	Mmi	Vvi
Number of genes	63226	147248	25574	56870	35382	46329	29881
Number of genes in orthogroups	51322	129013	20030	45845	32641	38238	21262
Number of unassigned genes	11904	18235	5544	11025	2741	8091	8619
Percentage of genes in orthogroups	81.2	87.6	78.3	80.6	92.3	82.5	71.2
Percentage of unassigned genes	18.8	12.4	21.7	19.4	7.7	17.5	28.8
Number of orthogroups containing species	29551	36888	15085	24769	19606	19317	15286
Percentage of orthogroups containing species	59	73.7	30.1	49.5	39.2	38.6	30.5
Number of species-specific orthogroups	1191	5251	816	1424	821	2006	1052
Number of genes in species-specific orthogroups	3467	31073	3107	5097	5218	8770	3574
Percentage of genes in species-specific orthogroups	5.5	21.1	12.1	9	14.7	18.9	12

[truncated: 20 more sheets: Sheet11, Sheet12, Sheet13, Sheet14, Sheet15, Sheet16, Sheet17, Sheet18, Sheet19, Sheet20, Sheet21, Sheet22, Sheet23, Sheet24, Sheet25, Sheet26, Sheet27, Sheet28, Sheet29, Sheet30]
